# Supplementary material for: ﻿Bomareapastazensis (Alstroemeriaceae), an exceptionally small new species from the eastern Andean slopes of Ecuador
Source: PhytoKeys. 2023 Nov 10;235:31–42. doi: 10.3897/phytokeys.235.110525 (PMC10656614; doi:10.3897/phytokeys.235.110525)
Supplement: XML Treatment for Bomarea pastazensis [file phytokeys.235.110525-treatment1.xml]

<!DOCTYPE tp:taxon-treatment
  PUBLIC "-//TaxonX//DTD Taxonomic Treatment Publishing DTD v0 20100105//EN" "tax-treatment-NSO.dtd">
<tp:taxon-treatment xmlns:tp="http://www.plazi.org/taxpub"><tp:treatment-meta><kwd-group><label>Taxon classification</label><kwd>
              <named-content content-type="kingdom">Plantae</named-content>
            </kwd><kwd>
              <named-content content-type="order">Liliales</named-content>
            </kwd><kwd>
              <named-content content-type="family">Alstroemeriaceae</named-content>
            </kwd></kwd-group><mixed-citation publication-type="journal"><person-group><name><surname>Clark</surname><given-names>John L.</given-names></name><name><surname>Fierro-Minda</surname><given-names>Alisson</given-names></name><name><surname>Exe</surname><given-names>Nolan</given-names></name><name><surname>Johnson</surname><given-names>Mia</given-names></name><name><surname>Tribble</surname><given-names>Carrie M.</given-names></name><name><surname>Jost</surname><given-names>Lou</given-names></name></person-group><article-title>﻿<italic><tp:taxon-name><tp:taxon-name-part taxon-name-part-type="genus" reg="Bomarea">Bomarea</tp:taxon-name-part><tp:taxon-name-part taxon-name-part-type="species" reg="pastazensis">pastazensis</tp:taxon-name-part></tp:taxon-name></italic> (<tp:taxon-name><tp:taxon-name-part taxon-name-part-type="family">Alstroemeriaceae</tp:taxon-name-part></tp:taxon-name>), an exceptionally small new species from the eastern Andean slopes of Ecuador</article-title><source>PhytoKeys</source><day>10</day><month>11</month><year>2023</year><volume>235</volume><fpage>31</fpage><lpage>42</lpage><pub-id pub-id-type="doi">10.3897/phytokeys.235.110525</pub-id></mixed-citation></tp:treatment-meta><tp:nomenclature><label>﻿</label><tp:taxon-name>
            <object-id xmlns:xlink="http://www.w3.org/1999/xlink" content-type="arpha" xlink:type="simple">79BFC9D3-526F-5AEA-B9A1-7253EDCDC6F3</object-id>
            <tp:taxon-name-part taxon-name-part-type="genus" reg="Bomarea">Bomarea</tp:taxon-name-part>
            <tp:taxon-name-part taxon-name-part-type="species" reg="pastazensis">pastazensis</tp:taxon-name-part>
            <object-id xmlns:xlink="http://www.w3.org/1999/xlink" content-type="ipni" xlink:type="simple">urn:lsid:ipni.org:names:77330582-1</object-id>
          </tp:taxon-name><tp:taxon-authority>J.L.Clark, Fierro-Minda &amp; N.Exe</tp:taxon-authority><tp:taxon-status xmlns:xlink="http://www.w3.org/1999/xlink" xlink:type="simple">sp. nov.</tp:taxon-status><xref ref-type="fig" rid="F2">Figs 2</xref><xref ref-type="fig" rid="F4">, 4</xref></tp:nomenclature><tp:treatment-sec sec-type="diagnosis" id="SECID0EPIAE"><title>Diagnosis.</title><p>Similar to <italic><tp:taxon-name><tp:taxon-name-part taxon-name-part-type="genus" reg="Bomarea">Bomarea</tp:taxon-name-part><tp:taxon-name-part taxon-name-part-type="species" reg="pumila">pumila</tp:taxon-name-part></tp:taxon-name></italic> Griseb. ex Baker, differing in plant height reaching 10–14 cm (vs. 5–8 cm high in <italic><tp:taxon-name><tp:taxon-name-part taxon-name-part-type="genus" reg="Bomarea">B.</tp:taxon-name-part><tp:taxon-name-part taxon-name-part-type="species" reg="pumila">pumila</tp:taxon-name-part></tp:taxon-name></italic>), pubescent stem (vs. glabrous stem in <italic><tp:taxon-name><tp:taxon-name-part taxon-name-part-type="genus" reg="Bomarea">B.</tp:taxon-name-part><tp:taxon-name-part taxon-name-part-type="species" reg="pumila">pumila</tp:taxon-name-part></tp:taxon-name></italic>), the presence of ciliate leaf margin (vs. glabrous leaf margin in <italic><tp:taxon-name><tp:taxon-name-part taxon-name-part-type="genus" reg="Bomarea">B.</tp:taxon-name-part><tp:taxon-name-part taxon-name-part-type="species" reg="pumila">pumila</tp:taxon-name-part></tp:taxon-name></italic>), and the presence of dark spots on the petals (vs. no spotting on the petals in <italic><tp:taxon-name><tp:taxon-name-part taxon-name-part-type="genus" reg="Bomarea">B.</tp:taxon-name-part><tp:taxon-name-part taxon-name-part-type="species" reg="pumila">pumila</tp:taxon-name-part></tp:taxon-name></italic>).</p></tp:treatment-sec><tp:treatment-sec sec-type="material" id="SECID0EMKAE"><title>Type.</title><p><bold>Ecuador. Tungurahua</bold>: Cantón Baños, Parroquia Río Verde, Cerro Candelaria Reserve (Fundación EcoMinga), upper Pastaza watershed, <named-content xmlns:xlink="http://www.w3.org/1999/xlink" content-type="dwc:verbatimCoordinates" xlink:type="simple"><named-content content-type="geo-json" specific-use="{&#34;type&#34;:&#34;Point&#34;,&#34;coordinates&#34;:[-78.298225,-1.477592]}" id="NCID0EXKAE" xlink:type="simple">1°28'39.33"S, 78°17'53.61"W</named-content></named-content>, 3642 m, 10 Mar 2016, <italic>J.L. Clark 14839</italic> (holotype: <named-content xmlns:xlink="http://www.w3.org/1999/xlink" content-type="dwc:institutional_code" xlink:title="Pontificia Universidad Católica del Ecuador" xlink:href="http://grbio.org/institution/pontificia-universidad-cat%C3%B3lica-del-ecuador" xlink:type="simple">QCA</named-content>! [245371]; isotype: <named-content xmlns:xlink="http://www.w3.org/1999/xlink" content-type="dwc:institutional_code" xlink:title="Marie Selby Botanical Gardens" xlink:href="http://grbio.org/institution/marie-selby-botanical-gardens" xlink:type="simple">SEL</named-content>! [079072]).</p></tp:treatment-sec><tp:treatment-sec sec-type="description" id="SECID0EGLAE"><title>Description.</title><p>Terrestrial or epiphytic herb. <bold><italic>Rhizome</italic></bold> short with multiple underground fusiform to globose root tubers, pale and heavily stippled with dull reddish-purple spots, 5–9 × 3–4 mm, surface striate, yellowish-brown with red spots (Fig. <xref ref-type="fig" rid="F2">2H</xref>). <bold><italic>Stem</italic></bold> erect, 10–14 cm long, ca. 0.13 cm in diameter, slender, terete, base pubescent, apex puberulous, internodes 0.6 cm long. <bold><italic>Leaves</italic></bold> alternate; blade ovate, 1.4–1.8 × 0.4–0.7 cm, base rounded to obtuse, apex acute, abaxially glabrous, adaxially light green, suffused with whitish-translucent trichomes, ca., 0.2 mm long, clustered along veins; blades with 5–7 prominent parallel veins, raised below and slightly raised above; margin hyaline, slightly revolute with unicellular trichomes to 0.2 mm long; petioles resupinate and canaliculate, 0.1–0.4 cm long, basal leaves reduced to scales. <bold><italic>Flowers</italic></bold> produced from the stem apex, usually one (rarely two) apical flower(s) per stem.; pedicels 1–1.4 cm long, terete, with brownish red to dark purple trichomes, bisexual, actinomorphic, epigynous. <bold><italic>Sepals</italic></bold> 3, 1.0–1.3 × 1.0–1.2 cm, each sepal with 6 parallel veins, broadly ovate, apically rounded, bright red to orange-red with a 1 mm green to black claw, inner and outer surfaces glabrous. <bold><italic>Petals</italic></bold> 3, basally constricted and caniculate, distally obovate to broadly spathulate, 1.5–1.6 × 0.6–0.7 cm, greenish yellow, puberulous at base, inner surface with 3 large reddish-brown spots, outer surface uniformly yellow (occasionally yellow suffused with red from the inner spots). <bold><italic>Androecium</italic></bold> of 6 free stamens, 0.8–0.9 cm long, thickened near center of filaments; anthers pseudo-basifixed, 0.3 × 0.1 cm, fusiform; pollen grains lilac. <bold><italic>Gynoecium</italic></bold> comprised of three fused carpels, ovary 0.5 × 0.4 cm with surface covered with glutinous trichomes, style ca. 1 cm long, stigma with three circinate lobes. <bold><italic>Fruits</italic></bold> not observed.</p></tp:treatment-sec><tp:treatment-sec sec-type="ecology" id="SECID0ELMAE"><title>Ecology.</title><p>Found growing on <italic><tp:taxon-name><tp:taxon-name-part taxon-name-part-type="genus" reg="Sphagnum">Sphagnum</tp:taxon-name-part></tp:taxon-name></italic> and mossy cushions at ground level and epiphytically (up to 2.5 m high) in high elevation cloud forest and paramo (observed from 3235 to 3700 m). Plants growing in partially shaded areas to full sunlight. Stems erect to hanging, with flowers often found on or slightly above ground level. Flowers protandrous, commonly with one flower per stem but occasionally two.</p></tp:treatment-sec><tp:treatment-sec sec-type="phenology" id="SECID0EYMAE"><title>Phenology.</title><p>Observed in flower in January, March, July, and November. Approximately 20 individual plants with mature flowers were located during an expedition in November of 2022 and fewer individuals with mature flowers were observed in January of 2022. Fruits not documented.</p></tp:treatment-sec><tp:treatment-sec sec-type="etymology" id="SECID0E4MAE"><title>Etymology.</title><p>The specific epiphyte, <italic>pastazensis</italic>, reflects the watershed of the type locality that includes Río Pastaza and adjacent tributaries.</p></tp:treatment-sec><tp:treatment-sec sec-type="distribution" id="SECID0EFNAE"><title>Distribution and preliminary assessment of conservation status.</title><p><italic><tp:taxon-name><tp:taxon-name-part taxon-name-part-type="genus" reg="Bomarea">Bomarea</tp:taxon-name-part><tp:taxon-name-part taxon-name-part-type="species" reg="pastazensis">pastazensis</tp:taxon-name-part></tp:taxon-name></italic> is endemic to the upper Pastaza watershed, located in the eastern Andean slopes of Ecuador. The first documented population was inside Cerro Candelaria Reserve in Tungurahua province (Fig. <xref ref-type="fig" rid="F3">3</xref>). The Cerro Candelaria Reserve is a private reserve of 2800+ hectares managed by Fundación EcoMinga. It is bordered on the north by EcoMinga’s Naturetrek Reserve, and the south by Parque Nacional Sangay. Along with Fundación EcoMinga’s Machay and Naturetrek Reserves to the north, it forms a protected corridor between Parque Nacional Sangay and Parque Nacional Llanganates. Cerro Candelaria Reserve was founded by Fundación EcoMinga in 2007 and financed by the World Land Trust (UK); the majority of the reserve is undisturbed by anthropogenic activity. A diverse flora and fauna has been recorded here, including many endemic species and species of high conservation priority (<xref ref-type="bibr" rid="B16">Jost 2004</xref>; <xref ref-type="bibr" rid="B20">Reyes-Puig et al. 2013</xref>), such as <italic><tp:taxon-name><tp:taxon-name-part taxon-name-part-type="genus" reg="Blakea">Blakea</tp:taxon-name-part><tp:taxon-name-part taxon-name-part-type="species" reg="attenboroughii">attenboroughii</tp:taxon-name-part></tp:taxon-name></italic> Penneys &amp; L.Jost (<tp:taxon-name><tp:taxon-name-part taxon-name-part-type="family">Melastomataceae</tp:taxon-name-part></tp:taxon-name>) which is endemic to the lower elevation forests of Bosque Protector Cerro Candelaria. Several recently described species in the <tp:taxon-name><tp:taxon-name-part taxon-name-part-type="family">Orchidaceae</tp:taxon-name-part></tp:taxon-name> share a similar geographic distribution to <italic><tp:taxon-name><tp:taxon-name-part taxon-name-part-type="genus" reg="Bomarea">Bomarea</tp:taxon-name-part><tp:taxon-name-part taxon-name-part-type="species" reg="pastazensis">pastazensis</tp:taxon-name-part></tp:taxon-name></italic> (Fig. <xref ref-type="fig" rid="F3">3</xref>), include <italic><tp:taxon-name><tp:taxon-name-part taxon-name-part-type="genus" reg="Teagueia">Teagueia</tp:taxon-name-part><tp:taxon-name-part taxon-name-part-type="species" reg="barbeliana">barbeliana</tp:taxon-name-part></tp:taxon-name></italic> L.Jost &amp; Shepard, <italic><tp:taxon-name><tp:taxon-name-part taxon-name-part-type="genus" reg="Teagueia">T.</tp:taxon-name-part><tp:taxon-name-part taxon-name-part-type="species" reg="puroana">puroana</tp:taxon-name-part></tp:taxon-name></italic> L.Jost &amp; Shepard, <italic><tp:taxon-name><tp:taxon-name-part taxon-name-part-type="genus" reg="Teagueia">T.</tp:taxon-name-part><tp:taxon-name-part taxon-name-part-type="species" reg="kostoglouana">kostoglouana</tp:taxon-name-part></tp:taxon-name></italic> L.Jost &amp; Shepard, <italic><tp:taxon-name><tp:taxon-name-part taxon-name-part-type="genus" reg="Teagueia">T.</tp:taxon-name-part><tp:taxon-name-part taxon-name-part-type="species" reg="lizziefinchiana">lizziefinchiana</tp:taxon-name-part></tp:taxon-name></italic> L.Jost &amp; Shepard, and <italic><tp:taxon-name><tp:taxon-name-part taxon-name-part-type="genus" reg="Teagueia">T.</tp:taxon-name-part><tp:taxon-name-part taxon-name-part-type="species" reg="anitana">anitana</tp:taxon-name-part></tp:taxon-name></italic> L.Jost &amp; Shepard (<xref ref-type="bibr" rid="B17">Jost and Shepard 2011</xref>; <xref ref-type="bibr" rid="B18">2017</xref>). Additional surveys in Cerro Candelaria and in the surrounding upper Rio Pastaza watershed are likely to yield many more undescribed species, and potentially additional populations of <italic><tp:taxon-name><tp:taxon-name-part taxon-name-part-type="genus" reg="Bomarea">Bomarea</tp:taxon-name-part><tp:taxon-name-part taxon-name-part-type="species" reg="pastazensis">pastazensis</tp:taxon-name-part></tp:taxon-name></italic>. The distribution of this species highlights the importance of the Llanganates-Sangay corridor for allowing species gene flow and connectivity among populations (<xref ref-type="bibr" rid="B21">Ríos Alvear and Reyes-Puig 2015</xref>). A second documented population of <italic><tp:taxon-name><tp:taxon-name-part taxon-name-part-type="genus" reg="Bomarea">Bomarea</tp:taxon-name-part><tp:taxon-name-part taxon-name-part-type="species" reg="pastazensis">pastazensis</tp:taxon-name-part></tp:taxon-name></italic> was provided by digital images from EcoMinga’s park guard Eduardo Peña (July 2023) in the Llanganates National Park, north of Río Pastaza (Fig. <xref ref-type="fig" rid="F3">3</xref>). We calculated the <abbrev xmlns:xlink="http://www.w3.org/1999/xlink" xlink:title="area of occupancy" id="ABBRID0EDSAE" xlink:type="simple">AOO</abbrev>=12 km<sup>2</sup> from Peña’s observation and the type collection (Fig. <xref ref-type="fig" rid="F3">3</xref>). Based on the available information and according to the IUCN Red List criteria (<xref ref-type="bibr" rid="B14">IUCN 2012</xref>; <xref ref-type="bibr" rid="B15">IUCN Standards and Petitions Committee 2022</xref>), <italic><tp:taxon-name><tp:taxon-name-part taxon-name-part-type="genus" reg="Bomarea">Bomarea</tp:taxon-name-part><tp:taxon-name-part taxon-name-part-type="species" reg="pastazensis">pastazensis</tp:taxon-name-part></tp:taxon-name></italic> is preliminarily assessed as Vulnerable (<abbrev xmlns:xlink="http://www.w3.org/1999/xlink" xlink:title="Vulnerable" id="ABBRID0EATAE" xlink:type="simple">VU</abbrev>) based on a limited area of occupancy (IUCN criterion D2 where <abbrev xmlns:xlink="http://www.w3.org/1999/xlink" xlink:title="area of occupancy" id="ABBRID0EETAE" xlink:type="simple">AOO</abbrev> &lt;20 km<sup>2</sup>) and dependence on conservation efforts for its continued survival. The only documented populations of <italic><tp:taxon-name><tp:taxon-name-part taxon-name-part-type="genus" reg="Bomarea">Bomarea</tp:taxon-name-part><tp:taxon-name-part taxon-name-part-type="species" reg="pastazensis">pastazensis</tp:taxon-name-part></tp:taxon-name></italic> are located inside protected areas, at elevations that are used for agriculture in unprotected parts of the Pastaza province. Effective conservation of this and the other unique species of the Pastaza watershed will require constant vigilance.</p></tp:treatment-sec><tp:treatment-sec sec-type="comments" id="SECID0EVTAE"><title>Comments.</title><p><italic><tp:taxon-name><tp:taxon-name-part taxon-name-part-type="genus" reg="Bomarea">Bomarea</tp:taxon-name-part><tp:taxon-name-part taxon-name-part-type="species" reg="pastazensis">pastazensis</tp:taxon-name-part></tp:taxon-name></italic> differs from other congeners by a distinctive pattern of three dark spots on the petals (Fig. <xref ref-type="fig" rid="F2">2D</xref>), widely opened flowers, and small size. <italic><tp:taxon-name><tp:taxon-name-part taxon-name-part-type="genus" reg="Bomarea">Bomarea</tp:taxon-name-part><tp:taxon-name-part taxon-name-part-type="species" reg="pumila">pumila</tp:taxon-name-part></tp:taxon-name></italic> and <italic><tp:taxon-name><tp:taxon-name-part taxon-name-part-type="genus" reg="Bomarea">B.</tp:taxon-name-part><tp:taxon-name-part taxon-name-part-type="species" reg="pastazensis">pastazensis</tp:taxon-name-part></tp:taxon-name></italic> share similar traits such as their small size in comparison with the rest of <italic><tp:taxon-name><tp:taxon-name-part taxon-name-part-type="genus" reg="Bomarea">Bomarea</tp:taxon-name-part></tp:taxon-name></italic> species, the presence of pubescence throughout their above-surface organs, and the color patterns of the flowers (Figs <xref ref-type="fig" rid="F2">2</xref>, <xref ref-type="fig" rid="F5">5</xref>; Table <xref ref-type="table" rid="T1">1</xref>). <italic><tp:taxon-name><tp:taxon-name-part taxon-name-part-type="genus" reg="Bomarea">B.</tp:taxon-name-part><tp:taxon-name-part taxon-name-part-type="species" reg="pastazensis">pastazensis</tp:taxon-name-part></tp:taxon-name></italic> is slightly bigger in size (10–14 cm tall) than <italic><tp:taxon-name><tp:taxon-name-part taxon-name-part-type="genus" reg="Bomarea">B.</tp:taxon-name-part><tp:taxon-name-part taxon-name-part-type="species" reg="pumila">pumila</tp:taxon-name-part></tp:taxon-name></italic> (5–9 cm tall). In contrast, <italic><tp:taxon-name><tp:taxon-name-part taxon-name-part-type="genus" reg="Bomarea">B.</tp:taxon-name-part><tp:taxon-name-part taxon-name-part-type="species" reg="pastazensis">pastazensis</tp:taxon-name-part></tp:taxon-name></italic> is sparsely pubescent at the base of the sepals, while the sepals of <italic><tp:taxon-name><tp:taxon-name-part taxon-name-part-type="genus" reg="Bomarea">B.</tp:taxon-name-part><tp:taxon-name-part taxon-name-part-type="species" reg="pumila">pumila</tp:taxon-name-part></tp:taxon-name></italic> are uniformly densely pubescent (Fig. <xref ref-type="fig" rid="F5">5</xref>). The petals of <italic><tp:taxon-name><tp:taxon-name-part taxon-name-part-type="genus" reg="Bomarea">B.</tp:taxon-name-part><tp:taxon-name-part taxon-name-part-type="species" reg="pumila">pumila</tp:taxon-name-part></tp:taxon-name></italic> are not spotted, which differentiates it from <italic><tp:taxon-name><tp:taxon-name-part taxon-name-part-type="genus" reg="Bomarea">B.</tp:taxon-name-part><tp:taxon-name-part taxon-name-part-type="species" reg="pastazensis">pastazensis</tp:taxon-name-part></tp:taxon-name></italic> which has a three-spotted pattern on the petals (Fig. <xref ref-type="fig" rid="F2">2B</xref>). The two species are geographically isolated with <italic><tp:taxon-name><tp:taxon-name-part taxon-name-part-type="genus" reg="Bomarea">B.</tp:taxon-name-part><tp:taxon-name-part taxon-name-part-type="species" reg="pastazensis">pastazensis</tp:taxon-name-part></tp:taxon-name></italic> endemic to the Pastaza watershed on the eastern Andean slopes in central Ecuador (Tungurahua province) and <italic><tp:taxon-name><tp:taxon-name-part taxon-name-part-type="genus" reg="Bomarea">B.</tp:taxon-name-part><tp:taxon-name-part taxon-name-part-type="species" reg="pumila">pumila</tp:taxon-name-part></tp:taxon-name></italic> from Central Peru to northern Bolivia. Table <xref ref-type="table" rid="T1">1</xref> provides a summary of distribution and useful characters for differentiating <italic><tp:taxon-name><tp:taxon-name-part taxon-name-part-type="genus" reg="Bomarea">B.</tp:taxon-name-part><tp:taxon-name-part taxon-name-part-type="species" reg="pastazensis">pastazensis</tp:taxon-name-part></tp:taxon-name></italic> and <italic><tp:taxon-name><tp:taxon-name-part taxon-name-part-type="genus" reg="Bomarea">B.</tp:taxon-name-part><tp:taxon-name-part taxon-name-part-type="species" reg="pumila">pumila</tp:taxon-name-part></tp:taxon-name></italic>.</p><table-wrap id="T1" position="float" orientation="portrait"><label>Table 1.</label><caption><p>General geographic distribution (names in parentheses indicate Ecuadorian province) and comparison of morphological characters between <italic><tp:taxon-name><tp:taxon-name-part taxon-name-part-type="genus" reg="Bomarea">Bomarea</tp:taxon-name-part><tp:taxon-name-part taxon-name-part-type="species" reg="pastazensis">pastazensis</tp:taxon-name-part></tp:taxon-name></italic> and <italic><tp:taxon-name><tp:taxon-name-part taxon-name-part-type="genus" reg="Bomarea">B.</tp:taxon-name-part><tp:taxon-name-part taxon-name-part-type="species" reg="pumila">pumila</tp:taxon-name-part></tp:taxon-name></italic>.</p></caption><table id="TID0EUAAG" rules="all"><tbody><tr><th rowspan="1" colspan="1"/><th rowspan="1" colspan="1">
                    <italic>
                      <tp:taxon-name><tp:taxon-name-part taxon-name-part-type="genus" reg="Bomarea">Bomarea</tp:taxon-name-part><tp:taxon-name-part taxon-name-part-type="species" reg="pumila">pumila</tp:taxon-name-part></tp:taxon-name>
                    </italic>
                  </th><th rowspan="1" colspan="1">
                    <italic>
                      <tp:taxon-name><tp:taxon-name-part taxon-name-part-type="genus" reg="Bomarea">Bomarea</tp:taxon-name-part><tp:taxon-name-part taxon-name-part-type="species" reg="pastazensis">pastazensis</tp:taxon-name-part></tp:taxon-name>
                    </italic>
                  </th></tr><tr><td rowspan="1" colspan="1">Habit</td><td rowspan="1" colspan="1">erect</td><td rowspan="1" colspan="1">erect to hanging</td></tr><tr><td rowspan="1" colspan="1">Plant height</td><td rowspan="1" colspan="1">5–9 cm long</td><td rowspan="1" colspan="1">10–14 cm long</td></tr><tr><td rowspan="1" colspan="1">Stem surface</td><td rowspan="1" colspan="1">glabrous</td><td rowspan="1" colspan="1">pubescent</td></tr><tr><td rowspan="1" colspan="1">Leaf – relative size</td><td rowspan="1" colspan="1">leaves not uniform on stem; central leaves relatively larger compared with basal and apical leaves</td><td rowspan="1" colspan="1">leaves relatively uniform on stem</td></tr><tr><td rowspan="1" colspan="1">Leaf margin</td><td rowspan="1" colspan="1">glabrous</td><td rowspan="1" colspan="1">ciliate</td></tr><tr><td rowspan="1" colspan="1">Pedicel length</td><td rowspan="1" colspan="1">1.5–4 cm long</td><td rowspan="1" colspan="1">1–1.4 cm long</td></tr><tr><td rowspan="1" colspan="1">Flower length</td><td rowspan="1" colspan="1">0.8–1.5 cm long</td><td rowspan="1" colspan="1">1.5–1.6 cm long</td></tr><tr><td rowspan="1" colspan="1">Flower width during anthesis</td><td rowspan="1" colspan="1">2–3 cm wide</td><td rowspan="1" colspan="1">1.5–2 cm wide</td></tr><tr><td rowspan="1" colspan="1">Sepal surface</td><td rowspan="1" colspan="1">conspicuously pubescent</td><td rowspan="1" colspan="1">sparsely pubescent at base only</td></tr><tr><td rowspan="1" colspan="1">Sepal horn</td><td rowspan="1" colspan="1">white to reddish horn at apex</td><td rowspan="1" colspan="1">green to black horn at apex</td></tr><tr><td rowspan="1" colspan="1">Petal coloration (=inner tepals)</td><td rowspan="1" colspan="1">yellow with a red stripe and green tip.</td><td rowspan="1" colspan="1">green suffused with yellow with three prominent red spots at the base</td></tr><tr><td rowspan="1" colspan="1">Distribution</td><td rowspan="1" colspan="1">Peru and Bolivia</td><td rowspan="1" colspan="1">Ecuador (Tungurahua)</td></tr></tbody></table></table-wrap><fig id="F4" position="float" orientation="portrait"><object-id xmlns:xlink="http://www.w3.org/1999/xlink" content-type="doi" xlink:type="simple">10.3897/phytokeys.235.110525.figure4</object-id><object-id xmlns:xlink="http://www.w3.org/1999/xlink" content-type="arpha" xlink:type="simple">F7E3AB7E-18EA-5696-8508-32AF402EAB4A</object-id><label>Figure 4.</label><caption><p>Holotype of <italic><tp:taxon-name><tp:taxon-name-part taxon-name-part-type="genus" reg="Bomarea">Bomarea</tp:taxon-name-part><tp:taxon-name-part taxon-name-part-type="species" reg="pastazensis">pastazensis</tp:taxon-name-part></tp:taxon-name></italic>, <italic>J.L. Clark 14839</italic> (<named-content xmlns:xlink="http://www.w3.org/1999/xlink" content-type="dwc:institutional_code" xlink:title="Pontificia Universidad Católica del Ecuador" xlink:href="http://grbio.org/institution/pontificia-universidad-cat%C3%B3lica-del-ecuador" xlink:type="simple">QCA</named-content>).</p></caption><graphic xmlns:xlink="http://www.w3.org/1999/xlink" xlink:href="phytokeys-235-031_article-110525__-g004.jpg" position="float" orientation="portrait" xlink:type="simple" id="oo_934582.jpg"><uri content-type="original_file" xlink:type="simple">https://binary.pensoft.net/fig/934582</uri></graphic></fig><fig id="F5" position="float" orientation="portrait"><object-id xmlns:xlink="http://www.w3.org/1999/xlink" content-type="doi" xlink:type="simple">10.3897/phytokeys.235.110525.figure5</object-id><object-id xmlns:xlink="http://www.w3.org/1999/xlink" content-type="arpha" xlink:type="simple">6A25B695-719C-5374-A951-13F8EFBFF8E2</object-id><label>Figure 5.</label><caption><p><italic><tp:taxon-name><tp:taxon-name-part taxon-name-part-type="genus" reg="Bomarea">Bomarea</tp:taxon-name-part><tp:taxon-name-part taxon-name-part-type="species" reg="pumila">pumila</tp:taxon-name-part></tp:taxon-name></italic><bold>A–D</bold> field images from Peru <bold>E</bold> syntype (K! [K000400912]) of <italic><tp:taxon-name><tp:taxon-name-part taxon-name-part-type="genus" reg="Bomarea">Bomarea</tp:taxon-name-part><tp:taxon-name-part taxon-name-part-type="species" reg="pumila">pumila</tp:taxon-name-part></tp:taxon-name></italic> of <italic>W. Lechler 2240</italic> from Sachapata, Peru. Photos <bold>A–D</bold> from Lucely L. Vilca Bustamente <bold>E</bold> from The Herbarium Catalogue, Royal Botanic Gardens, Kew. The Board of Trustees of the RBG, Kew.</p></caption><graphic xmlns:xlink="http://www.w3.org/1999/xlink" xlink:href="phytokeys-235-031_article-110525__-g005.jpg" position="float" orientation="portrait" xlink:type="simple" id="oo_934583.jpg"><uri content-type="original_file" xlink:type="simple">https://binary.pensoft.net/fig/934583</uri></graphic></fig></tp:treatment-sec><tp:treatment-sec sec-type="material" id="SECID0EWBAG"><title>Additional specimens examined.</title><p><bold>Ecuador. Tungurahua</bold>: Cantón Baños, Parroquia Río Verde, Bosque Protector Cerro Candelaria (Fundación EcoMinga), upper Pastaza watershed, Cerro Candelaria summit trail, just below paramo, <named-content xmlns:xlink="http://www.w3.org/1999/xlink" content-type="dwc:verbatimCoordinates" xlink:type="simple"><named-content content-type="geo-json" specific-use="{&#34;type&#34;:&#34;Point&#34;,&#34;coordinates&#34;:[-78.298225,-1.477592]}" id="NCID0EBCAG" xlink:type="simple">1°28'39.33"S, 78°17'53.61"W</named-content></named-content>, 3150–3827 m, 1 Jan 2022, <italic>N. Exe, M. Johnson &amp; A. Fierro-Minda 2</italic> (<named-content xmlns:xlink="http://www.w3.org/1999/xlink" content-type="dwc:institutional_code" xlink:title="Universidad de Guayaquil" xlink:href="http://grbio.org/institution/universidad-de-guayaquil" xlink:type="simple">GUAY</named-content>).</p></tp:treatment-sec><tp:treatment-sec><!--Section generated to contain objects referenced in tp:taxon-treatment.--><fig id="F2" position="float" orientation="portrait"><object-id xmlns:xlink="http://www.w3.org/1999/xlink" content-type="doi" xlink:type="simple">10.3897/phytokeys.235.110525.figure2</object-id><object-id xmlns:xlink="http://www.w3.org/1999/xlink" content-type="arpha" xlink:type="simple">0A1DE908-7D11-5445-91C6-E1C9798C52D9</object-id><label>Figure 2.</label><caption><p><italic><tp:taxon-name><tp:taxon-name-part taxon-name-part-type="genus" reg="Bomarea">Bomarea</tp:taxon-name-part><tp:taxon-name-part taxon-name-part-type="species" reg="pastazensis">pastazensis</tp:taxon-name-part></tp:taxon-name></italic><bold>A</bold> lateral view of flower <bold>B</bold> front view of flower featuring mature androecium <bold>C</bold> mature gynoecium <bold>D</bold> petal <bold>E</bold> adaxial leaf surface <bold>F</bold> mature flowers with foliage <bold>G</bold> habitat <bold>H</bold> tuberous roots. Photos <bold>A</bold> by J.L. Clark (<italic>J.L. Clark 14839</italic>), <bold>B–H</bold> by N. Exe (<italic>N. Exe et al. 2</italic>).</p></caption><graphic xmlns:xlink="http://www.w3.org/1999/xlink" xlink:href="phytokeys-235-031_article-110525__-g002.jpg" position="float" orientation="portrait" xlink:type="simple" id="oo_934580.jpg"><uri content-type="original_file" xlink:type="simple">https://binary.pensoft.net/fig/934580</uri></graphic></fig><fig id="F3" position="float" orientation="portrait"><object-id xmlns:xlink="http://www.w3.org/1999/xlink" content-type="doi" xlink:type="simple">10.3897/phytokeys.235.110525.figure3</object-id><object-id xmlns:xlink="http://www.w3.org/1999/xlink" content-type="arpha" xlink:type="simple">07461501-0678-557C-9D2C-BD8B21A08332</object-id><label>Figure 3.</label><caption><p>Distribution map of <italic><tp:taxon-name><tp:taxon-name-part taxon-name-part-type="genus" reg="Bomarea">Bomarea</tp:taxon-name-part><tp:taxon-name-part taxon-name-part-type="species" reg="pastazensis">pastazensis</tp:taxon-name-part></tp:taxon-name></italic>. Red dots indicate collections or observations.</p></caption><graphic xmlns:xlink="http://www.w3.org/1999/xlink" xlink:href="phytokeys-235-031_article-110525__-g003.jpg" position="float" orientation="portrait" xlink:type="simple" id="oo_934581.jpg"><uri content-type="original_file" xlink:type="simple">https://binary.pensoft.net/fig/934581</uri></graphic></fig></tp:treatment-sec><ref-list><ref id="B16"><mixed-citation xmlns:xlink="http://www.w3.org/1999/xlink" xlink:type="simple"><person-group><name name-style="western"><surname>Jost</surname><given-names>L</given-names></name></person-group> (<year>2004</year>) <article-title>Explosive local radiation of the genus <italic><tp:taxon-name><tp:taxon-name-part taxon-name-part-type="genus">Teagueia</tp:taxon-name-part></tp:taxon-name></italic> (<tp:taxon-name><tp:taxon-name-part taxon-name-part-type="family">Orchidaceae</tp:taxon-name-part></tp:taxon-name>) in the Upper Pastaza Watershed of Ecuador.</article-title><source>Lyonia</source><volume>7</volume>: <fpage>41</fpage>–<lpage>47</lpage>.</mixed-citation></ref><ref id="B20"><mixed-citation xmlns:xlink="http://www.w3.org/1999/xlink" xlink:type="simple"><person-group><name name-style="western"><surname>Reyes-Puig</surname><given-names>J</given-names></name><name name-style="western"><surname>Ramírez</surname><given-names>S</given-names></name><name name-style="western"><surname>Yánez-Muñoz</surname><given-names>M</given-names></name><name name-style="western"><surname>Morales</surname><given-names>M</given-names></name><name name-style="western"><surname>Recalde</surname><given-names>L</given-names></name></person-group> (<year>2013</year>) Bosque Protector Cerro Candelaria: Una isla de biodiversidad entre las nubes. In: MECN, JOCOTOCO y ECOMINGA. Herpetofauna en Áreas prioritarias para la conservación: El sistema de Reservas Jocotoco y EcoMinga. Monografía 6. Serie de publicaciones del Museo Ecuatoriano de Ciencias Naturales (MECN), Fundación para la Conservación Jocotoco, and Fundación EcoMinga. Quito, Ecuador, 196–211.</mixed-citation></ref><ref id="B17"><mixed-citation xmlns:xlink="http://www.w3.org/1999/xlink" xlink:type="simple"><person-group><name name-style="western"><surname>Jost</surname><given-names>L</given-names></name><name name-style="western"><surname>Shepard</surname><given-names>A</given-names></name></person-group> (<year>2011</year>) <article-title>Two new species of <italic><tp:taxon-name><tp:taxon-name-part taxon-name-part-type="genus">Teagueia</tp:taxon-name-part></tp:taxon-name></italic> (<tp:taxon-name><tp:taxon-name-part taxon-name-part-type="family">Orchidaceae</tp:taxon-name-part></tp:taxon-name>: <tp:taxon-name><tp:taxon-name-part taxon-name-part-type="subtribe">Pleurothallidinae</tp:taxon-name-part></tp:taxon-name>) from East-Central Ecuador.</article-title><source>Lankesteriana</source><volume>1</volume>(<issue>11</issue>): <fpage>9</fpage>–<lpage>14</lpage>. <ext-link xlink:href="10.15517/lank.v11i1.18310" ext-link-type="doi" xlink:type="simple">https://doi.org/10.15517/lank.v11i1.18310</ext-link></mixed-citation></ref><ref id="B18"><mixed-citation xmlns:xlink="http://www.w3.org/1999/xlink" xlink:type="simple"><person-group><name name-style="western"><surname>Jost</surname><given-names>L</given-names></name><name name-style="western"><surname>Shepard</surname><given-names>A</given-names></name></person-group> (<year>2017</year>) <article-title>Four new <italic><tp:taxon-name><tp:taxon-name-part taxon-name-part-type="genus">Teagueia</tp:taxon-name-part></tp:taxon-name></italic> (<tp:taxon-name><tp:taxon-name-part taxon-name-part-type="family">Orchidaceae</tp:taxon-name-part></tp:taxon-name>: <tp:taxon-name><tp:taxon-name-part taxon-name-part-type="subtribe">Pleurothallidinae</tp:taxon-name-part></tp:taxon-name>) from the Upper Río Pastaza watershed of East-Central Ecuador.</article-title><source>Lankesteriana</source><volume>2</volume>(<issue>17</issue>): <fpage>261</fpage>–<lpage>268</lpage>. <ext-link xlink:href="10.15517/lank.v17i2.30159" ext-link-type="doi" xlink:type="simple">https://doi.org/10.15517/lank.v17i2.30159</ext-link></mixed-citation></ref><ref id="B21"><mixed-citation xmlns:xlink="http://www.w3.org/1999/xlink" xlink:type="simple"><person-group><name name-style="western"><surname>Ríos Alvear</surname><given-names>G</given-names></name><name name-style="western"><surname>Reyes-Puig</surname><given-names>C</given-names></name></person-group> (<year>2015</year>) <article-title>Corredor ecológico Llanganates-Sangay: Un acercamiento hacia su manejo y funcionalidad.</article-title><source>Yachana Revista Científica</source><volume>4</volume>: <fpage>11</fpage>–<lpage>21</lpage>.</mixed-citation></ref><ref id="B14"><mixed-citation xmlns:xlink="http://www.w3.org/1999/xlink" xlink:type="simple">IUCN (<year>2012</year>) IUCN Red List Categories and Criteria: Version 3.1. 2<sup>nd</sup> edn. IUCN, Gland, Switzerland and Cambridge.</mixed-citation></ref><ref id="B15"><mixed-citation xmlns:xlink="http://www.w3.org/1999/xlink" xlink:type="simple">IUCN Standards and Petitions Committee (<year>2022</year>) Guidelines for using the IUCN Red List Categories and Criteria. Version 15.1. <ext-link xlink:href="https://www.iucnredlist.org/resources/redlistguidelines" ext-link-type="uri" xlink:type="simple">https://www.iucnredlist.org/resources/redlistguidelines</ext-link></mixed-citation></ref></ref-list></tp:taxon-treatment>
